# Supplementary material for: The deciduous genital spines of the moth Peridea anceps (Goeze, 1781): Potential socially transferred materials
Source: PLoS One. 2025 Sep 3;20(9):e0329104. doi: 10.1371/journal.pone.0329104 (PMC12407467; doi:10.1371/journal.pone.0329104)
Supplement: S1 Table — (XLSX) [file pone.0329104.s003.xlsx]

## Sheet: Hoja1
Table S1. Information about the Peridea anceps (Lepidoptera: Notodontidae) specimens used in this study.
Origin	Nº specimen	Id (museum)	Id (tube)	Id (FIX)	stub SEM	Id slide (genitalia)	Id slide (CC)	Sex	locality	collecting date	altitude	collector	collection
Breeding	1			10127			4001	male	Paterna (Valencia)	2020-05-01			MHNUV
Breeding	2			10127			4002	male	Paterna (Valencia)	2020-05-01			MHNUV
Breeding	3			10127			4003	male	Paterna (Valencia)	2020-05-01			MHNUV
Breeding	4			10128			4004	male	Paterna (Valencia)	2020-05-01			MHNUV
Breeding	5			10128			4005	male	Paterna (Valencia)	2020-05-01			MHNUV
Breeding	6			10128			4006	male	Paterna (Valencia)	2020-05-01			MHNUV
Breeding	7			10129			4007	male	Paterna (Valencia)	2020-05-01			MHNUV
Breeding	8			10129			4008	male	Paterna (Valencia)	2020-05-01			MHNUV
Breeding	9			10132			4009	male	Paterna (Valencia)	2020-05-01			MHNUV
Breeding	10			10132			4010	male	Paterna (Valencia)	2020-05-01			MHNUV
Breeding	11			10132			4011	male	Paterna (Valencia)	2020-05-01			MHNUV
Breeding	12			10133			4012	male	Paterna (Valencia)	2020-05-01			MHNUV
Breeding	13			10133			4013	male	Paterna (Valencia)	2020-05-01			MHNUV
Breeding	14			10133			4014	male	Paterna (Valencia)	2020-05-01			MHNUV
Breeding	15			10133			4015	male	Paterna (Valencia)	2020-05-01			MHNUV
Breeding	16			10136			4016	male	Paterna (Valencia)	2020-05-01			MHNUV
Breeding	17			10142			4017	male	Paterna (Valencia)	2020-05-01			MHNUV
Breeding	18			10143			4018	male	Paterna (Valencia)	2020-05-01			MHNUV
Breeding	19			10143			4019	male	Paterna (Valencia)	2020-05-01			MHNUV
Breeding	20			10148			4020	male	Paterna (Valencia)	2020-05-01			MHNUV
Breeding	21			10148			4021	male	Paterna (Valencia)	2020-05-01			MHNUV
Breeding	22			10148			4022	male	Paterna (Valencia)	2020-05-01			MHNUV
Breeding	23			10149			4023	male	Paterna (Valencia)	2020-05-01			MHNUV
Breeding	24			10149			4024	male	Paterna (Valencia)	2020-05-01			MHNUV
Breeding	25			10149			4025	male	Paterna (Valencia)	2020-05-01			MHNUV
Breeding	26			10150			4026	male	Paterna (Valencia)	2020-05-01			MHNUV
Breeding	27			10150			4027	male	Paterna (Valencia)	2020-05-01			MHNUV
Breeding	28			10150			4028	male	Paterna (Valencia)	2020-05-01			MHNUV
Breeding	29			10151			4029	male	Paterna (Valencia)	2020-05-01			MHNUV
Breeding	30			10151			4030	male	Paterna (Valencia)	2020-05-01			MHNUV
Breeding	31			10132			4038	male	Paterna (Valencia)	2020-05-01			MHNUV
Breeding	32			10127		4045		female	Paterna (Valencia)	2020-05-01			MHNUV
Breeding	33			10128				female	Paterna (Valencia)	2020-05-01			MHNUV
Breeding	34			10128				female	Paterna (Valencia)	2020-05-01			MHNUV
Breeding	35			10128				female	Paterna (Valencia)	2020-05-01			MHNUV
Breeding	36			10130				female	Paterna (Valencia)	2020-05-01			MHNUV
Breeding	37			10130				female	Paterna (Valencia)	2020-05-01			MHNUV
Breeding	38			10131				female	Paterna (Valencia)	2020-05-01			MHNUV
Breeding	39			10131				female	Paterna (Valencia)	2020-05-01			MHNUV
Breeding	40			10134			4038	female	Paterna (Valencia)	2020-05-01			MHNUV
Breeding	41			10135				female	Paterna (Valencia)	2020-05-01			MHNUV
Breeding	42			10135				female	Paterna (Valencia)	2020-05-01			MHNUV
Breeding	43			10137				female	Paterna (Valencia)	2020-05-01			MHNUV
Breeding	44			10137				female	Paterna (Valencia)	2020-05-01			MHNUV
Breeding	45			10137				female	Paterna (Valencia)	2020-05-01			MHNUV
Breeding	46			10137				female	Paterna (Valencia)	2020-05-01			MHNUV
Breeding	47			10139				female	Paterna (Valencia)	2020-05-01			MHNUV
Breeding	48			10139				female	Paterna (Valencia)	2020-05-01			MHNUV
Breeding	49			10145				female	Paterna (Valencia)	2020-05-01			MHNUV
Breeding	50			10145				female	Paterna (Valencia)	2020-05-01			MHNUV
Breeding	51			10145				female	Paterna (Valencia)	2020-05-01			MHNUV
Breeding	52			10146				female	Paterna (Valencia)	2020-05-01			MHNUV
Breeding	53			10146				female	Paterna (Valencia)	2020-05-01			MHNUV
Breeding	54			10146				female	Paterna (Valencia)	2020-05-01			MHNUV
Field Work	55						4037	female	Ahillas (Valencia)	2019-05-09			MHNUV
Field Work	56		537					male	Ahillas, Valencia (Spain)	2017-05-16			MHNUV
Field Work	57		538					male	Ahillas, Valencia (Spain)	2017-05-19			MHNUV
Field Work	58		540					male	Ahillas, Valencia (Spain)	2017-05-16			MHNUV
Field Work	59							male	Ahillas, Valencia (Spain)	2017-04-28			MHNUV
Field Work	60							male	Ahillas, Valencia (Spain)	2017-04-28			MHNUV
Field Work	61							male	Ahillas, Valencia (Spain)	2017-04-28			MHNUV
Field Work	62							male	Ahillas, Valencia (Spain)	2017-05-03			MHNUV
Field Work	63							male	Ahillas, Valencia (Spain)	2017-05-03			MHNUV
Field Work	64							male	Ahillas, Valencia (Spain)	2017-05-03			MHNUV
Field Work	65							male	Ahillas, Valencia (Spain)	2017-05-03			MHNUV
Field Work	66							male	Ahillas, Valencia (Spain)	2017-05-03			MHNUV
Field Work	67							male	Ahillas, Valencia (Spain)	2017-05-08			MHNUV
Field Work	68							male	Ahillas, Valencia (Spain)	2017-05-08			MHNUV
Field Work	69							male	Ahillas, Valencia (Spain)	2017-05-08			MHNUV
Field Work	70							male	Ahillas, Valencia (Spain)	2017-05-08			MHNUV
Field Work	71							male	Ahillas, Valencia (Spain)	2017-05-16			MHNUV
Field Work	72							male	Ahillas, Valencia (Spain)	2017-05-16			MHNUV
Field Work	73							male	Ahillas, Valencia (Spain)	2019-05-09			MHNUV
Field Work	74			10154			4031	male	Ahillas, Valencia (Spain)	2020-04-01			MHNUV
Field Work	75			10155			4032	male	Ahillas, Valencia (Spain)	2020-04-01			MHNUV
Field Work	76			10155			4033	male	Ahillas, Valencia (Spain)	2020-04-01			MHNUV
Field Work	77			10156			4034	male	Ahillas, Valencia (Spain)	2020-04-01			MHNUV
Field Work	78			10157			4035	male	Ahillas, Valencia (Spain)	2020-04-01			MHNUV
Field Work	79			10158			4036	male	Ahillas, Valencia (Spain)	2020-04-01			MHNUV
Field Work	80			10154				male	Ahillas, Valencia (Spain)	2020-04-01			MHNUV
Field Work	81			10155				male	Ahillas, Valencia (Spain)	2020-04-01			MHNUV
Field Work	82			10156				male	Ahillas, Valencia (Spain)	2020-04-01			MHNUV
Field Work	83		626				4039	male	Ahillas, Valencia (Spain)	2022-05-10			MHNUV
Field Work	84		629				4040	male	Ahillas, Valencia (Spain)	2022-05-10			MHNUV
Field Work	85		631				4041	male	Ahillas, Valencia (Spain)	2022-05-10			MHNUV
Field Work	86		633				4042	male	Ahillas, Valencia (Spain)	2022-05-10			MHNUV
Field Work	87		627					male	Ahillas, Valencia (Spain)	2022-05-10			MHNUV
Field Work	88		628					male	Ahillas, Valencia (Spain)	2022-05-10			MHNUV
Field Work	89		630					male	Ahillas, Valencia (Spain)	2022-05-10			MHNUV
Field Work	90		634					male	Ahillas, Valencia (Spain)	2022-05-10			MHNUV
Field Work	91		637					male	Ahillas, Valencia (Spain)	2022-05-10			MHNUV
Field Work	92		632					male	Ahillas, Valencia (Spain)	2022-05-10			MHNUV
Field Work	93		635					male	Ahillas, Valencia (Spain)	2022-05-10			MHNUV
Field Work	94		636					male	Ahillas, Valencia (Spain)	2022-05-10			MHNUV
Field Work	95		638					male	Ahillas, Valencia (Spain)	2022-05-17			MHNUV
Field Work	96		639					male	Ahillas, Valencia (Spain)	2022-05-17			MHNUV
Field Work	97		640				4043	male	Ahillas, Valencia (Spain)	2022-05-17			MHNUV
Field Work	98		641				4044	male	Ahillas, Valencia (Spain)	2022-05-17			MHNUV
Field Work	99						4122	male	Ahillas, Valencia (Spain)	2023-04-20			MHNUV
Field Work	100							male	Ahillas, Valencia (Spain)	2023-04-20			MHNUV
Field Work	101							male	Ahillas, Valencia (Spain)	2023-04-20			MHNUV
Field Work	102							male	Ahillas, Valencia (Spain)	2023-04-20			MHNUV
Museum specimens	103	ENV73761	471		176/178			female	Font Roja, Alicante (Spain)	2009-05-20			MHNUV
Museum specimens	104	ENV73204	477		180			male	Vall de Mosquera, Castellón (Spain)	1992-05-31			MHNUV
Museum specimens	105	ENV73201	478		181			male	Morella, Castellón (Spain)	1994-04-29			MHNUV
Museum specimens	106	ENV34176	479		185			male	Ahillas, Valencia (Spain)	1983-04-10	1120		MHNUV
Museum specimens	107	ENV72498	480		186			male	Cortes de Pallás, Castellón (Spain)	2010-04-30	670		MHNUV
Museum specimens	108	ENV71753	481					female	Font Roja, Alicante (Spain)	2009-05-20	900		MHNUV
Museum specimens	109	ENV26186	483		187			female	Daerup (Denmark)	1992-06-14			MHNUV
Museum specimens	110	ENV72538	491					male	Cortes de Pallás, Castellón (Spain)	2010-05-03	900		MHNUV
Museum specimens	111	ENV71764	492					female	Font Roja, Alicante (Spain)	2009-05-20	1120		MHNUV
Museum specimens	112	ENV73203	493			3542		male	Azuébar, Castellon (Spain)	1992-05-31			MHNUV
Museum specimens	113	ENV91367	506					male	Trillo, Guadalajara (Spain)	1983-04-09	900		UCM
Museum specimens	114	ENV91369	507				4113	male	Trillo, Guadalajara (Spain)	1983-03-30	1120		UCM
Museum specimens	115	ENV91368	509					male	Trillo, Guadalajara (Spain)	1983-05-28	670		UCM
Museum specimens	116	ENV 91366	510				4114	male	Trillo, Guadalajara (Spain)	1983-04-09			UCM
Museum specimens	117	ENV 91359	511				4115	male	Trillo, Guadalajara (Spain)	1983-04-29			UCM
Museum specimens	118	ENV 91365	512				4116	male	Trillo, Guadalajara (Spain)	1983-04-07			UCM
Museum specimens	119	ENV 91363	513					male	Trillo, Guadalajara (Spain)	1983-05-19			UCM
Museum specimens	120	ENV 91362	514					male	Trillo, Guadalajara (Spain)	1983-05-19			UCM
Museum specimens	121	ENV 91361	515					male	Trillo, Guadalajara (Spain)	1983-05-19			UCM
Museum specimens	122	ENV 91360	516					male	Trillo, Guadalajara (Spain)	1984-06-01			UCM
Museum specimens	123	ENV 91353	517					male	Trillo, Guadalajara (Spain)	1984-04-18			UCM
Museum specimens	124	ENV 91358	518				4117	male	Trillo, Guadalajara (Spain)	1983-03-30			UCM
Museum specimens	125	ENV 91356	519					male	Trillo, Guadalajara (Spain)	1984-04-30			UCM
Museum specimens	126	ENV 91357	520				4118	male	Trillo, Guadalajara (Spain)	1984-04-30			UCM
Museum specimens	127	ENV 91355	521				4119	male	Trillo, Guadalajara (Spain)	1984-04-30			UCM
Museum specimens	128	ENV 91351	522					male	Trillo, Guadalajara (Spain)	1984-04-18			UCM
Museum specimens	129	ENV 91352	523				4120	male	Trillo, Guadalajara (Spain)	1984-04-18			UCM
Museum specimens	130	ENV 91354	524					male	Trillo, Guadalajara (Spain)	1984-04-30			UCM
Museum specimens	131	ENV 91350	525					male	Trillo, Guadalajara (Spain)	1984-04-18			UCM
Museum specimens	132	ENV91364				20837		male	Trillo, Guadalajara (Spain)	1983-05-19			UCM
Museum specimens	133	ENV91349	526					female	No data	1972-05-11			MHNUV
Museum specimens	134	ENV 91348	527					female	No data	1972-05-11			MHNUV
Museum specimens	135	ENV34194	533					male	Oix, Girona (Spain)	2017-05-26			MHNUV
Museum specimens	136	ENV73199	534					male	Ahillas, Valencia (Spain)	1989-05-22			MHNUV
Museum specimens	137		539					male	Utiel, Valencia (Spain)	2017-05-30			MHNUV
Museum specimens	138	MNCN_ENT_199770				20856		male	Bruja, Madrid (Spain)	1934-03-01			MNCN
Museum specimens	139	MNCN_ENT_199769				20857		male	Gombreny, Girona (Spain)	1951-06-11			MNCN
Museum specimens	140	MNCN_ENT_199765				20858		male	La Florida, Santander (Spain)	1963-07-01			MNCN
Museum specimens	141	MNCN_ENT_199767				20859	20871	male	Pineda de la Sierra, Burgos (Spain)	1945-06-10			MNCN
Museum specimens	142	MNCN_ENT_199766				20860	20872	male	Quintanilla, Burgos (Spain)	1974-06-18			MNCN
Museum specimens	143	MNCN_ENT_199768				20861		female	La Florida, Santander (Spain)	1953-05-01			MNCN
Museum specimens	144	MNCN_ENT_199771				20862		female	Estepar, Burgos (Spain)	1934-05-15	1211		MNCN
Museum specimens	145	MNCN_ENT_199772				20863		female	Espinosada de Juarros , Burgos (Spain)	1989-05-03	965		MNCN
Museum specimens	146		644				4057	female	Pobla Benifassà, Castellón (Spain)	2012-05-28	450		MHNUV
Museum specimens	147		612					female	Snarup, Dania (Denmark)	1993-05-20	810		MHNUV
Museum specimens	148		643				4055	male	Snarup, Dania (Denmark)	1993-05-19			MHNUV
Museum specimens	149		642				4056	male	Daerup, Dania (Denmark)	1992-06-14			MHNUV
Museum specimens	150					20962	20955	male	Schnalstal, Sudtirol (Italy)	1979-05-19	900	R. Probst	NMS
Museum specimens	151					20963	20956	male	Vaucluse, Rochegude (France)	1975-03-28	100	Gantzhorn Mittelstand	NMS
Museum specimens	152					20964		male	Herrlingen, Lautertal (Germany)	1978-05-21		F. Hohensteiner	NMS
Museum specimens	153					20958		male	Bermaringen, Lautertal (Germany)	1979-05-23		H. Horwath	NMS
Museum specimens	154					20965	20959	female	Württemberg, Oberland, Durnachtal, Bronn (Germany)	1926-05-20		Lichtig	NMS
Museum specimens	155					20960		female	Volonne, Basses Alpes (France)	00/00/1981		H. Horwath	NMS
Museum specimens	156					20961		female	Staben, Vinschgau, Sudtirol (Italy)	1982-05-17		H. Horwath	NMS
Museum specimens	157					20980	20974	male	Bedoin, Vaucluse (France)	1977-04-05	300	H. Feil	SMNK
Museum specimens	158					20981	20975	male	Federseemoor, Württemberg, Oberland (Germany)	1963-05-10			SMNK
Museum specimens	159					20982	20976	male	Württemberg, Oberland, (Germany)	1977-05-19		Wohrle	SMNK
Museum specimens	160					20983		male	Dürnaohtal, Wurttbergg., Oberland, (Germany)	1960-06-18			SMNK
Museum specimens	161					20984	20977	male	Künzelsau, Baden-Württemberg (Germany)	1977-04-11		Eberhard	SMNK
Museum specimens	162					20985	20978	male	Dürnaohtal, Württemberg, Oberland (Germany)	1958-06-11			SMNK
Museum specimens	163						4092	male	Freiburg-Zahringen, Baden-Württemberg (Germany)	2023-04-21	275	M. Falkenberg	SMNK
Museum specimens	164					20986		female	Bedoin, Vaucluse (France)	1977-04-05	300	H. Feil	SMNK
Museum specimens	165					20987		female	Künzelsau, Baden-Württemberg (Germany)	1977-04-16		Eberhard	SMNK
Museum specimens	166					20988		female	Federseemoor, Württemberg, Oberland (Germany)	1966-06-10			SMNK
Museum specimens	167					20989	20979	female	RiBtal-Biberach, Wurttberg., Oberland (Germany)	1967-05-18		Lioht	SMNK
