# Supplementary material for: The deciduous genital spines of the moth Peridea anceps (Goeze, 1781): Potential socially transferred materials
Source: PLoS One. 2025 Sep 3;20(9):e0329104. doi: 10.1371/journal.pone.0329104 (PMC12407467; doi:10.1371/journal.pone.0329104)
Supplement: S2 Table — (XLSX) [file pone.0329104.s004.xlsx]

## Sheet: Hoja1
Table S2. Status of P. anceps specimens
Procedence	Males				Females
	Total	Virgin	Mated	Total	Virgin	Mated		Total
						With CC	No CC
Museum specimen	47	30	17	18	2	9	7	65
Field specimens	39	21	18	1	0	1	0	40
Sibling specimens	31	30	1	23	22	1	0	54
Total	117	81	36	42	24	11	7	159
