# Supplementary material for: The deciduous genital spines of the moth Peridea anceps (Goeze, 1781): Potential socially transferred materials
Source: PLoS One. 2025 Sep 3;20(9):e0329104. doi: 10.1371/journal.pone.0329104 (PMC12407467; doi:10.1371/journal.pone.0329104)
Supplement: S3 Table — (XLSX) [file pone.0329104.s005.xlsx]

## Sheet: Hoja1
Table S3. GLM results
	Estimate	SE	tvalue	p-value	VIF
MODEL 1
Intercept	12.4177	40.8199	0.304	0.763	-
PL1	8.5123	13.8764	0.613	0.545	3.2642
PL2	8.3088	15.1749	0.548	0.589	3.4643
RVL	0.9804	9.6582	0.102	0.92	1.4777
MODEL 2
Intercept	11.6	40.279	0.288	0.775	-
PL1	14.297	8.883	1.61	0.119	1.3719
RVL	2.396	9.189	0.261	0.796	1.3719
