# Supplementary material for: The deciduous genital spines of the moth Peridea anceps (Goeze, 1781): Potential socially transferred materials
Source: PLoS One. 2025 Sep 3;20(9):e0329104. doi: 10.1371/journal.pone.0329104 (PMC12407467; doi:10.1371/journal.pone.0329104)
Supplement: S4 Table — (XLSX) [file pone.0329104.s006.xlsx]

## Sheet: Hoja1
S4 Table. Correlations between caltrop cornuti and different variables
Specimens winged (n=17)	Correlation nº cornuti /wing length		Correlation nº rays/ wing length
	P-value	Correlation value (Pearson)	P-value	Correlation value (Spearman)
	0.9828	0.005668511	0.1558	0.3602941
Specimens weighed (n=15)	Correlation nº cornuti / dry weight		Correlation nº rays /dry weight
	P-value	Correlation value (Pearson)	P-value	Correlation value (Spearman)
	0.3428	-0.2634204	0.5756	-0.1572834
